# Supplementary material for: Nestedness and beta diversity of gastrointestinal helminth communities in common warthogs, Phacochoerus africanus (Suidae), at 2 localities in South Africa
Source: Parasitology. 2023 Aug 9;150(10):911–21. doi: 10.1017/S0031182023000719 (PMC10577656; doi:10.1017/S0031182023000719)
Supplement: Supplementary file 1 [file S0031182023000719sup.zip]

Archive with 2 entries (2 files):
- S0031182023000719sup001.docx
- S0031182023000719sup002.docx
